# Supplementary material for: Cytokine profiling in plasma distinguishes the histological inflammatory subtype of head and neck squamous cell carcinoma and a novel regulatory role of osteopontin
Source: Front Oral Health. 2022 Sep 12;3:993638. doi: 10.3389/froh.2022.993638 (PMC9632968; doi:10.3389/froh.2022.993638)
Supplement: Supplementary file 1 [file Table1.xlsx]

## Sheet: Sheet1
	HD			AI			HNSCC all			HIS-INF			HIS-IE			pValues
	MEAN	SEM	95% CI	MEAN	SEM	95% CI	MEAN	SEM	95% CI	MEAN	SEM	95% CI	MEAN	SEM	95% CI	HD v HNSCC	HD v HIS-INF	HD v HIS-IE	HD v AI	AI v HNSCC	AI v HIS-INF	AI v HIS-IE	HIS/INF v HIS/IE
EGF	14.3861	8.67401	24.0829	24.174	10.4435	28.9957	19.12	2.42593	5.5942	18.715	2.83936	9.03611	19.444	4.03611	11.206	0.515813	0.682374	0.611371	0.491425	0.550064	0.665608	0.683782	0.892896
FGF-2	287.147	75.3895	209.315	444.44	110.293	306.221	539.5	270.41	623.566	30.4575	3.58566	11.4112	946.734	412.244	1144.57	0.511983	0.0199216	0.154159	0.272888	0.805638	0.0129562	0.273008	0.0907994
EOTAXIN	635.548	456.769	1268.19	83.766	20.0449	55.6536	573.898	123.656	285.152	759.058	243.157	773.835	425.77	85.027	236.073	0.870359	0.831805	0.663612	0.261962	0.0135619	0.0162837	0.0044498	0.19792
TGF-A	551.195	184.962	513.537	6878.89	5509.4	15296.5	1454.94	1206.16	2781.4	0.5475	0.0925	0.294376	2618.46	2115.62	5873.89	0.594649	0.0341331	0.358848	0.284183	0.230719	0.307289	0.490911	0.311271
GCSF	8.85339	1.15176	3.19779	16.926	4.61203	12.8051	11.0133	1.63462	3.76943	11.23	2.03562	6.47825	10.84	2.66757	7.40636	0.382477	0.319193	0.513156	0.127975	0.165453	0.337022	0.286594	0.915449
FLT-3L	919.953	271.139	752.803	1738.69	597.925	1660.11	1521.05	840.909	1939.14	24.7975	3.3093	10.5317	2718.05	1318.98	3662.07	0.615367	0.0226127	0.218514	0.247645	0.862163	0.0393538	0.517939	0.11475
GMCSF	0.812445	0.0975869	0.270945	2.484	0.747553	2.07554	3.08333	1.33133	3.07005	0.74	0.0857321	0.272838	4.958	2.0975	5.8236	0.236175	0.602573	0.083888	0.0577518	0.757349	0.0799148	0.298907	0.119666
FRATALKINE	82.481	12.092	33.5729	237.836	50.7331	140.858	137.534	51.0029	117.613	44.9	10.9641	34.8926	211.642	78.7611	218.676	0.448278	0.0597965	0.143695	0.017633	0.226495	0.012978	0.786878	0.105778
IFNA2	10.7447	1.47923	4.107	19.578	4.99476	13.8677	12.4333	2.69897	6.22385	5.3575	1.00198	3.18874	18.094	2.75634	7.65283	0.667646	0.0249086	0.0466989	0.128328	0.190597	0.0421328	0.801201	0.00572626
IFN-G	5.55065	3.6438	10.1168	11.29	3.96949	9.85754	9.54667	4.38678	10.1159	2.95	1.09992	3.50043	14.824	7.27229	20.1911	0.552624	0.559602	0.287219	0.323849	0.813297	0.0894321	0.704517	0.195797
GRO	29936.2	23300.6	64692.8	18880.9	16663.5	46265.3	23143.6	8624.77	19888.7	1006.33	135.145	430.093	40853.5	9558.2	26537.8	0.746134	0.309768	0.676113	0.709611	0.804199	0.375652	0.285777	0.00789718
IL-10	1.83822	0.276709	0.768267	4.35	1.2164	3.37726	5.32222	1.67594	3.86472	8.6275	3.15328	10.0352	2.678	0.461188	1.28046	0.15543	0.0450136	0.157481	0.0788745	0.698289	0.209138	0.234923	0.0726829
MCP-3	265.967	46.9568	130.373	76587.1	65080.2	180692	2425.9	1698	3915.59	18.2275	4.42516	14.0828	4352.03	2879.69	7995.31	0.370235	0.00236783	0.193738	0.27464	0.13996	0.333962	0.299712	0.226079
IL-12 P40	5.21777	0.572718	1.59012	16.198	4.3449	12.0634	12.1375	3.34818	7.91718	4.86	0.4531	1.24878	16.504	4.31467	11.9794	0.138335	0.681859	0.0320022	0.036669	0.471923	0.0985859	0.961423	0.0898837
IL-12 P70	2.32149	1.22834	3.41041	9.982	3.36757	9.34987	9.3075	7.78464	16.9248	1.99	0.08	0.220486	13.698	12.5231	34.7698	0.501569	0.847891	0.392276	0.065188	0.949425	0.12572	0.781581	0.509505
IL-13	1.1641	0.416474	1.15632	27.16	15.2031	42.2105	3.73222	1.59567	3.67961	1.15	0.572989	1.82351	5.798	2.56295	7.11589	0.265877	0.983824	0.112134	0.125745	0.057651	0.175204	0.203263	0.158972
IL-15	2.65682	0.299909	0.83268	5.14	1.18799	3.2984	4.06667	0.621345	1.43282	2.885	0.666602	2.12143	5.012	0.787752	2.18715	0.133761	0.746234	0.0235443	0.0775645	0.391087	0.169012	0.930717	0.0869775
CD40L	427389	413853	1.14904e+06	310987	225897	627190	80526.3	40150.9	92588.2	126.948	29.1997	92.9265	144846	58961.7	163704	0.27465	0.392835	0.518168	0.811218	0.204279	0.264248	0.496915	0.0671479
IL-17A	3.43904	2.20921	6.13374	16.83	8.78218	24.3832	16.3122	7.06683	16.2961	0.7025	0.0625	0.198903	28.8	9.59496	26.6399	0.212889	0.310953	0.0328255	0.177537	0.964952	0.149429	0.384377	0.0363304
IL-1RA	5.24063	0.769492	2.13645	70.68	24.6352	68.3984	23.9989	6.41132	14.7845	26.985	12.4789	39.7133	21.61	7.16484	19.8928	0.0538682	0.0884645	0.0527993	0.0290259	0.0360851	0.188695	0.0921583	0.705259
IL-1A	1.10455	0.36086	1.00191	4.392	1.36659	3.79426	2.65	0.781795	1.84865	2.49667	1.19505	3.29365	2.742	1.13017	3.13785	0.166798	0.212166	0.205058	0.0485914	0.256786	0.38443	0.380369	0.891558
IL-9	1.12244	0.318905	0.885424	18.5133	2.03363	4.37357	5.09778	2.41806	5.57605	0.6125	0.174708	0.555999	8.686	3.71329	10.3097	0.2531	0.236479	0.0769297	2.93896e-05	0.0130072	0.000138933	0.105863	0.0968992
IL-1B	1.16221	0.17899	0.496957	2.076	0.345682	0.959767	1.45889	0.426062	0.982501	0.475	0.089116	0.283607	2.246	0.547947	1.52134	0.62524	0.0163172	0.0962744	0.0470222	0.348384	0.00527175	0.801191	0.0254423
IL-2	1.09008	0.410838	1.14067	1.734	0.431724	1.19866	0.9525	0.351475	0.831107	0.0933333	0.031798	0.0876377	1.468	0.410407	1.13947	0.806401	0.119134	0.534867	0.310582	0.189726	0.0290678	0.66416	0.0460239
IL-4	21.0137	4.50068	12.4959	51.308	21.5591	59.8576	44.3844	7.8598	18.1247	34.5075	10.5689	33.6348	52.286	10.9661	30.4468	0.0592454	0.243357	0.0297959	0.206239	0.720174	0.540997	0.968714	0.289528
IL-5	0.566214	0.089981	0.249827	3.656	1.46067	4.05548	0.92	0.282204	0.650763	0.57	0.118884	0.378341	1.2	0.483859	1.34341	0.381878	0.98131	0.231993	0.067801	0.0311187	0.105348	0.149511	0.294447
IL-6	1.18781	0.630212	1.74975	3.058	0.867672	2.40904	3.255	1.08898	2.57503	5.53667	1.96476	5.41503	1.886	0.955482	2.65284	0.191026	0.0399626	0.55971	0.119075	0.902609	0.227785	0.38919	0.10587
IL-7	4.79062	1.23875	3.43932	6.652	1.60113	4.44546	5.93	2.90348	6.69543	2.0825	0.287094	0.913661	9.008	4.997	13.8739	0.783903	0.0994803	0.436144	0.384561	0.864287	0.0413342	0.665073	0.261383
IL-8	1.56848	0.411831	1.14343	10.448	7.82919	21.7373	6.83556	0.882914	2.036	5.3825	0.775601	2.46831	7.998	1.29819	3.60436	0.00115246	0.00243498	0.00150626	0.290268	0.542824	0.587228	0.765608	0.150921
IP-10	269.074	70.1044	194.641	617.118	142.254	394.96	1105.09	464.33	1070.75	649.36	235.102	748.199	1469.67	817.458	2269.63	0.213523	0.129363	0.18153	0.0594904	0.462301	0.905536	0.334253	0.416301
MCP-1	403.362	99.4616	276.15	368.29	98.6664	273.942	410.567	56.0852	129.333	286.815	80.1586	255.1	509.568	44.2215	122.778	0.946377	0.409764	0.357788	0.808636	0.692917	0.557151	0.227645	0.036626
MIP-1A	1.49685	0.856854	2.37901	22.7075	20.4915	50.8871	5.94143	1.72937	4.23162	5.0275	1.00443	3.19653	7.16	4.19738	9.027	0.0701038	0.0310185	0.133946	0.277735	0.293062	0.421903	0.553602	0.589591
MIP-1B	9.51915	4.06957	11.2989	14.786	2.21477	6.1492	15.9667	5.87211	13.5411	11.0925	1.79723	5.71959	19.866	10.6604	29.5979	0.464952	0.756531	0.391073	0.288483	0.887761	0.252868	0.653345	0.495033
TNF-A	4.20879	0.244018	0.677504	10.546	3.26292	9.05932	6.02667	0.893231	2.05979	5.7275	0.620247	1.9739	6.266	1.61532	4.48484	0.166126	0.0415948	0.243475	0.088771	0.11347	0.238412	0.273496	0.786045
TNF-B	0.549217	0.162912	0.452316	13.976	8.36109	23.2141	2.97444	1.02312	2.35931	3.2575	1.40708	4.47796	2.748	1.59737	4.43501	0.109582	0.0670623	0.208187	0.147033	0.100395	0.299231	0.223649	0.822896
VEGF	19.6526	3.52356	9.78297	56.73	15.8456	43.9945	75.7733	53.3409	123.004	11.53	2.60282	8.28334	127.168	93.5577	259.758	0.456422	0.12107	0.284003	0.0517346	0.800674	0.0412641	0.479148	0.311906
IL-17 F	0.0578147	0.0232006	0.0576147	0.092	0.0407922	0.113257	0.05	0.0302765	0.0963533	0.02	0	#NUM!	0.05	0.0302765	0.0751865	0.824709	#DIV/0!	0.824709	0.493053	0.425167	#DIV/0!	0.425167	0.391368
IL-17 E	0.0662142	0.00420533	0.0116759	0.08	0.0104881	0.0291196	0.0377778	0.0087841	0.0202562	0.01	0	#NUM!	0.06	0	#NUM!	0.0358071	7.93309e-06	0.140485	0.241469	0.0095693	0.000630971	0.078472	5.29173e-12
TGF-B	158.88	69.6281	193.319	316.2	160.39	445.313	133.2	49.4466	114.024	52.575	17.0356	54.2148	197.7	79.2944	220.156	0.76541	0.227438	0.722511	0.394536	0.196474	0.191777	0.52639	0.155369
MDC, IL3, IL17F and IL17 E were excluded, values are in pg/ml, p values are reflective of T.Test analysis
